# Supplementary material for: Abundantly Present miRNAs in Milk-Derived Extracellular Vesicles Are Conserved Between Mammals
Source: Front Nutr. 2018 Sep 18;5:81. doi: 10.3389/fnut.2018.00081 (PMC6153340; doi:10.3389/fnut.2018.00081)
Supplement: Supplementary file 1 [file Table_3.XLSX]

## Sheet: Porcine data
Sequencing data from porcine milk EVs, with the identified miRNA and counts from each sample. Those miRNA that are relevant (for Table 2) and annotated are shown with 3p or 5p
	expression counts
Name	Sum1	Sum2	full name
ssc-let-7a	518641	502595	ssc-let-7a-5p
ssc-mir-30a	339742	575809	ssc-miR-30a-5p
ssc-mir-191	405410	346727	ssc-miR-191-5p
ssc-mir-21	283596	206134	ssc-miR-21-5p
ssc-mir-30d	212567	225323	ssc-miR-30d-5p
ssc-let-7f	174216	170143	ssc-let-7f-5p
ssc-let-7c	157612	141274	ssc-let-7c-5p
ssc-mir-16	138411	134304
ssc-let-7g	120791	112012	ssc-Let-7g-5p
ssc-mir-320	115101	105477
ssc-mir-99a	102592	99277
ssc-mir-30c	46525	60200
ssc-mir-92a	52971	48847	ssc-miR-92a-3p
ssc-mir-425	52254	47447
ssc-mir-20a	43192	42038
ssc-let-7i	34491	41082
ssc-mir-429	36101	35284
ssc-mir-17	31002	29798
ssc-mir-182	29012	25781	ssc-miR-182-5p
ssc-mir-181a	26691	26087	ssc-miR-181a-5p
ssc-mir-30e	26135	26294
ssc-mir-103	26674	24761
ssc-mir-151	25949	24789
ssc-let-7d	25578	23506
ssc-mir-574	20066	22725
ssc-mir-186	21341	17855
ssc-mir-34a	14588	18824
ssc-mir-423	15426	14623
ssc-mir-23a	15208	14660
ssc-mir-4332	3105	26538
ssc-mir-181b	13026	12329
ssc-mir-30b	13453	10732	ssc-miR-30b-5p
ssc-mir-28	9611	8023
ssc-mir-362	8274	8530
ssc-mir-7	8849	7866
ssc-mir-1285	6503	8775
ssc-mir-29a	7816	7119	ssc-miR-29a-3p
ssc-mir-23b	7013	7319
ssc-mir-885	7834	6495
ssc-mir-185	7756	5797
ssc-mir-18a	6498	7049
ssc-mir-183	5903	6815
ssc-mir-532	6063	6611
ssc-let-7e	6420	6222
ssc-mir-378	6334	6236
ssc-mir-342	6985	5427
ssc-mir-22	6312	5546
ssc-mir-361	6557	5084
ssc-mir-19b	5785	4310
ssc-mir-671	5183	4713
ssc-mir-125a	4583	4662
ssc-mir-26a	4722	3910
ssc-mir-484	4384	4110
ssc-mir-24	3575	3882
ssc-mir-652	3479	3951
ssc-mir-96	3294	2891
ssc-mir-125b	3264	2887
ssc-mir-107	3100	2686
ssc-mir-500	2734	2926
ssc-mir-29b	2522	3116
ssc-mir-92b	2863	2659
ssc-mir-193a	2445	2899
ssc-mir-628	2280	2660
ssc-mir-142	2083	2669
ssc-mir-15a	2373	2201
ssc-mir-499	2373	2190
ssc-mir-143	2584	1636
ssc-mir-363	2018	2040
ssc-mir-374b	1897	1928
ssc-mir-324	1856	1849
ssc-mir-365	1691	1508
ssc-mir-210	1505	1646
ssc-mir-10a	614	2516
ssc-mir-181d	1403	1393
ssc-mir-221	922	1861
ssc-mir-491	1391	1299
ssc-mir-146b	1224	1345
ssc-mir-149	1260	1187
ssc-mir-664	1177	1131
ssc-mir-1307	1194	1105
ssc-mir-374a	1183	1034
ssc-mir-2320	1093	1070
ssc-mir-99b	1132	984
ssc-mir-15b	935	1159
ssc-mir-331	893	981
ssc-mir-128	871	846
ssc-mir-101	843	797
ssc-mir-505	839	750
ssc-mir-20b	855	701
ssc-mir-296	697	824
ssc-mir-196b	179	1191
ssc-mir-98	585	672
ssc-mir-29c	718	469
ssc-mir-106a	631	493
ssc-mir-421	500	619
ssc-mir-31	533	562
ssc-mir-145	635	419
ssc-mir-140	398	599
ssc-mir-744	480	456
ssc-mir-190a	422	424
ssc-mir-339	369	396
ssc-mir-19a	434	323
ssc-mir-1306	312	362
ssc-mir-18b	341	331
ssc-mir-340	315	267
ssc-mir-381	167	333
ssc-mir-205	149	343
ssc-mir-9843	212	195
ssc-mir-146a	180	225
ssc-mir-27a	157	240
ssc-mir-4331	147	250
ssc-mir-148a	200	181
ssc-mir-378b	194	186
ssc-mir-32	154	202
ssc-mir-1343	147	202
ssc-mir-1271	162	163
ssc-mir-150	152	151
ssc-mir-130a	135	160
ssc-mir-7134	150	131
ssc-mir-190b	61	202
ssc-mir-199a	51	200
ssc-mir-181c	108	141
ssc-mir-155	89	159
ssc-mir-130b	109	133
ssc-mir-335	75	161
ssc-mir-455	15	209
ssc-mir-424	127	89
ssc-mir-196a	47	159
ssc-mir-4339	101	93
ssc-mir-194a	102	91
ssc-mir-100	93	95
ssc-mir-6782	93	89
ssc-mir-9851	87	66
ssc-mir-582	78	52
ssc-mir-1249	71	53
ssc-mir-148b	44	77
ssc-mir-218b	34	69
ssc-mir-222	36	65
ssc-mir-451	64	37
ssc-mir-27b	41	59
ssc-mir-9	62	38
ssc-mir-338	61	33
ssc-mir-219a	44	49
ssc-mir-497	34	41
ssc-mir-545	25	50
ssc-mir-769	39	34
ssc-mir-138	39	33
ssc-mir-199b	14	57
ssc-mir-9810	33	36
ssc-mir-9860	37	30
ssc-mir-10b	14	52
ssc-mir-126	25	41
ssc-mir-7142	30	35
ssc-mir-2411	30	28
ssc-mir-7857	8	50
ssc-mir-487b	20	37
ssc-mir-3613	35	21
ssc-mir-4334	34	20
ssc-mir-1296	21	26
ssc-mir-708	18	29
ssc-mir-450c	29	15
ssc-mir-9858	17	26
ssc-mir-192	16	24
ssc-mir-194b	19	21
ssc-mir-345	13	19
ssc-mir-4337	20	12
ssc-mir-1277	17	14
ssc-mir-1468	20	9
ssc-mir-382	8	14
ssc-mir-494	1	21
ssc-mir-874	12	9
ssc-mir-9820	9	12
ssc-mir-7139	6	13
ssc-mir-9841	9	10
ssc-mir-204	12	6
ssc-mir-301	13	4
ssc-mir-503	8	8
ssc-mir-152	6	9
ssc-mir-4338	4	11
ssc-mir-9788	8	7
ssc-mir-1224	3	11
ssc-mir-195	3	11
ssc-mir-9784	5	9
ssc-mir-1839	5	6
ssc-mir-139	5	4
ssc-mir-328	6	3
ssc-mir-676	8	1
ssc-mir-135	5	2
ssc-mir-215	4	3
ssc-mir-218	1	6
ssc-mir-450a	6	1
ssc-mir-122	3	3
ssc-mir-124a	2	3
ssc-mir-450b	3	2
ssc-mir-129a	2	2
ssc-mir-212	4	0
ssc-mir-542	3	1
ssc-mir-7137	3	1
ssc-mir-326	3	0
ssc-mir-371	1	2
ssc-mir-187	2	0
ssc-mir-214	2	0
ssc-mir-217	0	2
ssc-mir-224	2	0
ssc-mir-2483	0	2
ssc-mir-34c	1	1
ssc-mir-9785	1	1
ssc-mir-129b	1	0
ssc-mir-133a	1	0
ssc-mir-153	0	1
ssc-mir-202	0	1
ssc-mir-219b	1	0
ssc-mir-299	0	1
ssc-mir-493	1	0
ssc-mir-935	0	1
ssc-mir-95	0	1
ssc-mir-9811	0	1
ssc-mir-9840	0	1

## Sheet: Human data
Sequencing data from human milk EVs, with the identified miRNA and counts from each sample. Additionally, the full name for the top 50 identified miRNA is given.
Name	expression counts	full name
MIR30D	911	hsa-miR-30d-5p
MIR148A	749	hsa-miR-148a-3p
MIR200A	346	hsa-miR-200a-3p
MIR200C	292	hsa-miR-200c-3p
MIRLET7A3	287	hsa-let-7a-5p
MIR200B	260	hsa-miR-200b-3p
MIR21	165	hsa-miR-21-5p
MIRLET7B	158	hsa-let-7b-5p
MIRLET7F2	155	hsa-let-7f-5p
MIR30A	146	hsa-miR-30a-5p
MIRLET7G	133	hsa-Let-7g-5p
MIR146B	126	hsa-miR-146b-5p
MIR101	218	hsa-miR-101-3p
MIR375	113	hsa-miR-375-3p
MIR99B	94	hsa-miR-99b-5p
MIR99A	91	hsa-miR-99a-5p
MIR320A	84	hsa-miR-320a-3p
MIR22	83	hsa-miR-22-3p
MIR148A	73	hsa-miR-148a-5p
MIR100	71	hsa-miR-100-5p
MIR532	68	hsa-miR-532-5p
MIR6087	67.2759	hsa-miR-6087
MIR181A1	66	hsa-miR-181a-1
MIR26A1	65	hsa-miR-26a-5p
MIR143	64	hsa-miR-143-3p
MIR191	64	hsa-miR-191-5p
MIR103A1	54	hsa-miR-103a-3p
MIR183	51	hsa-miR-183-5p
MIR92A1	49	hsa-miR-92a-3p
MIR378C	46.139	hsa-miR-378c-5p
MIR589	45	hsa-miR-589-5p
MIR140	44	hsa-miR-140-3p
MIR370	44	hsa-miR-370-3p
MIR182	43	hsa-miR-182-5p
MIR192	43	hsa-miR-192-5p
MIR148B	42	hsa-miR-148b-3p
MIR27B	42	hsa-miR-27b-3p
MIR10A	39	hsa-miR-10a-5p
MIR184	38	hsa-miR-184-3p
MIR29A	38	hsa-miR-29a-3p
MIR223	36	hsa-miR-223-5p
MIR340	36	hsa-miR-340-5p
MIR378A	35	hsa-miR-378a-3p
MIR10B	34	hsa-miR-10b-5p
MIR411	34	hsa-miR-411-5p
MIR485	34	hsa-miR-485-5p
MIR615	34	hsa-mir-615
MIR629	33
MIR6852	32.0413
MIR363	32
hsa-mir-7641-1	30.0407
MIR490	30
MIR501	30
MIR152	29
MIR433	29
MIR125B1	28
MIR1307	28
MIR224	28
MIR409	28
MIR139	27.9986
MIR30C2	27
MIR30E	27
MIR92B	26.5415
MIR127	26
MIR429	26
MIRLET7I	26
hsa-mir-7641-1	25.1002
MIR141	25
MIR3615	24.9934
MIR125A	24
MIR128-1	24
MIR424	24
MIR186	23
MIR423	23
MIR543	23
MIR181B1	22
MIR20A	22
MIR584	21
MIR136	20
MIR185	20
MIR30E	20
MIR485	20
MIR511	20
MIR499A	19
MIR151A	18.549
MIR323A	18
MIRLET7D	18
MIR378E	17.408
MIR126	17
MIR500A	17
MIR769	17
MIRLET7C	17
MIR1-1	16
MIR361	16
MIR502	15.862
MIR25	15
MIR26B	15
MIR340	15
MIR34C	15
MIR451B	15
MIR499A	15
MIR129-1	14
MIR129-2	14
MIR28	14
MIR766	14
MIR486-1	12.6715
MIR369	12
MIRLET7E	12
MIR1180	11
MIR130B	11
MIR605	11
MIR744	10.9998
MIR4732	10.9992
MIR486-1	10.3241
MIR140	10
MIR146A	10
MIR1908	10
MIR342	10
MIR576	10
MIR134	9
MIR185	9
MIR215	9
MIR423	9
MIR450B	9
MIRLET7D	9
MIR103A1	8
MIR103A2	8
MIR1301	8
MIR28	8
MIR320B1	8
MIR320B1	8
MIR449B	8
MIR122	7
MIR145	7
MIR193A	7
MIR193B	7
MIR203A	7
MIR30B	7
MIR323B	7
MIR330	7
MIR335	7
MIR483	7
MIR7-1	7
MIR7-2	7
MIR941-3	7
MIR139	6.99927
MIR484	6.98921
MIR122	6
MIR1273A	6
MIR155	6
MIR199B	6
MIR200B	6
MIR222	6
MIR29C	6
MIR30A	6
MIR421	6
MIR423	6
MIR423	6
MIR574	6
MIR660	6
MIR378B	5.93996
MIR4433A	5.86169
MIR132	5
MIR133A1	5
MIR133A2	5
MIR144	5
MIR20B	5
MIR27A	5
MIR339	5
MIR425	5
MIR511	5
MIR625	5
MIR625	5
MIR654	5
MIR9-1	5
MIR9-2	5
MIR93	5
MIR9-3	5
MIR941-2	5
MIR132	4.99999
MIR4326	4.54546
MIR98	4.03885
hsa-mir-7706	4
MIR17	4
MIR181A2	4
MIR196B	4
MIR200A	4
MIR205	4
MIR23A	4
MIR3065	4
MIR652	4
MIR7-3	4
MIR942	4
MIRLET7A3	4
MIR378D2	3.88357
MIR378D1	3.57675
MIR941-4	3.08949
MIR1307	3
MIR188	3
MIR195	3
MIR199A1	3
MIR199A2	3
MIR199B	3
MIR204	3
MIR221	3
MIR223	3
MIR24-2	3
MIR3074	3
MIR32	3
MIR326	3
MIR346	3
MIR425	3
MIR449A	3
MIR452	3
MIR93	3
MIR941-2	3
MIR941-3	3
MIRLET7A1	3
MIR486-1	2.94483
MIR486-1	2.94483
MIR212	2.78968
MIR941-4	2.75045
MIR2355	2.66476
MIR3976	2.49299
hsa-mir-7704	2.20868
MIR1228	2
MIR124-1	2
MIR124-2	2
MIR124-3	2
MIR142	2
MIR15B	2
MIR16-1	2
MIR16-2	2
MIR18A	2
MIR193B	2
MIR196A2	2
MIR197	2
MIR2110	2
MIR2110	2
MIR302B	2
MIR320B2	2
MIR320C1	2
MIR324	2
MIR335	2
MIR345	2
MIR369	2
MIR495	2
MIR766	2
MIR7705	2
MIR874	2
MIR96	2
MIRLET7I	2
MIR4433A	1.67743
MIR7705	1.33333
MIR4488	1.24731
MIR4440	1.13915
MIR3661	1.02261
MIR106B	1
MIR1234	1
MIR125B2	1
MIR126	1
MIR126	1
MIR1287	1
MIR1306	1
MIR150	1
MIR16-2	1
MIR17	1
MIR187	1
MIR18B	1
MIR195	1
MIR196A1	1
MIR210	1
MIR211	1
MIR218-1	1
MIR218-2	1
MIR23B	1
MIR296	1
MIR299	1
MIR29B1	1
MIR29B2	1
MIR29B2	1
MIR301B	1
MIR30D	1
MIR320C2	1
MIR320D1	1
MIR320D2	1
MIR328	1
MIR328	1
MIR342	1
MIR3609	1
MIR362	1
MIR373	1
MIR374B	1
MIR381	1
MIR450A1	1
MIR450A2	1
MIR4761	1
MIR500A	1
MIR500B	1
MIR551B	1
MIR92A1	1
MIR6807	0.999864
MIR4433A	0.999533
MIR432	0.998122
MIR6510	0.996499
MIR376A1	0.996392
MIR3064	0.992574
MIR4792	0.979865
MIR4771-1	0.616875

## Sheet: Quality parameters raw data
Sequencing depth and mapping rates of the porcine and human milk EVs samples
	porcine (animal 1)	porcine (animal 1)	porcine (animal 1)	porcine (animal 1)	porcine (animal 2)	porcine (animal 2)	porcine (animal 2)	porcine (animal 2)	human
	1-miRNA-EV-C_H55LFBGX2_S1_L001_R1_001.map	1-miRNA-EV-C_H55LFBGX2_S1_L002_R1_001.map	1-miRNA-EV-C_H55LFBGX2_S1_L003_R1_001.map	1-miRNA-EV-C_H55LFBGX2_S1_L004_R1_001.map	5-miRNA-EV-A-C_H55LFBGX2_S3_L001_R1_001.map	5-miRNA-EV-A-C_H55LFBGX2_S3_L002_R1_001.map	5-miRNA-EV-A-C_H55LFBGX2_S3_L003_R1_001.map	5-miRNA-EV-A-C_H55LFBGX2_S3_L004_R1_001.map	milk_no_i22
tot reads	21459015	20567302	20492518	20218018	30157730	29045011	29076034	28701245	1680013
All_N	2612970	2483771	2508931	2446007	5503527	5228902	5335573	5174530	NA
Perc_All_N	12.1766	12.0763	12.2432	12.0982	18.2491	18.0027	18.3504	18.0289	NA
Ribosome	3026946	2915072	2894226	2868217	1922650	1867842	1858195	1846075	58964.5
Perc_Ribosome	14.1057	14.1733	14.1233	14.1864	6.37531	6.43085	6.39081	6.43204	3.50976
miRNA	873383	835696	830035	819841	885823	852322	848366	840522	10020
Perc_mapped	4.07001	4.06323	4.05043	4.055	2.9373	2.93449	2.91775	2.92852	0.596422
Perc_mapped (No All_N, No Ribo)	5.52107	5.50943	5.5008	5.50089	3.89689	3.88332	3.87696	3.87683	NA

## Sheet: Sequences conserved
Sequences from the mature human (this study) and porcine (this study) miRNA were searched for in miRbase and these were compared with eachother and the bovine sequences available in miRbase (Panda sequences are not available in miRbase)
Let-7a-5p
>hsa-let-7a-5p MIMAT0000062 Homo sapiens let-7a-5p	UGAGGUAGUAGGUUGUAUAGUU
>bta-let-7a-5p MIMAT0003844 Bos taurus let-7a-5p	UGAGGUAGUAGGUUGUAUAGUU
>ssc-let-7a MIMAT0013865 Sus scrofa let-7a	UGAGGUAGUAGGUUGUAUAGUU
Let-7b-5p
>hsa-let-7b-5p MIMAT0000063 Homo sapiens let-b-5p	UGAGGUAGUAGGUUGUGUGGUU
>bta-let-7b MI0005453 Bos taurus let-7b	UGAGGUAGUAGGUUGUGUGGUU
no entry for ssc-let-7b	-
Let-7f-5p
>hsa-let-7f-5p MIMAT0000067 Homo sapiens let-7f-5p	UGAGGUAGUAGAUUGUAUAGUU
>bta-let-7f MIMAT0003519 Bos taurus let-7f	UGAGGUAGUAGAUUGUAUAGUU
>ssc-let-7f-5p MIMAT0002152 Sus scrofa let-7f-5p	UGAGGUAGUAGAUUGUAUAGUU
miR-148a-3p
>hsa-miR-148a-3p MIMAT0000243 Homo sapiens miR-148a-3p	UCAGUGCACUACAGAACUUUGU
>bta-miR-148a MIMAT0003522 Bos taurus miR-148a	UCAGUGCACUACAGAACUUUGU
>ssc-miR-148a-3p MIMAT0002124 Sus scrofa miR-148a-3p	UCAGUGCACUACAGAACUUUGU

## Sheet: raw data Table2
If possible, the top 50 most abundant miRNA were taken from each study (Zhou et al. and Gu et al. only reported the top 10 or top 13)
Although for the studies by Zhou et al. and Gu et al. raw data are deposited in repositories, rankings for miRNA beyond those of the reported shortlist were not provided in the publication
For Ma et al. the sum of miRNA read counts of the different lactional stages of the 320 conserved miRNA was taken and used to rank the miRNA
NR= not reported
highlighted in yellow are those miRNA present in top 20 of at least one study and checked for their presence in other studies
	All data
Species	Human	Human	Human	Human	Bovine	Porcine	Porcine	Porcine	Panda
Detected miRNAs	309	602	125	610	79	218	234	491	1236
Provided ranked miRNAs	309	10	125	610	50	218	13	491	1236			all miRNA in top 20 with their position in each study											cleaned list
	This study human	Zhou (2012)	Simpson (2015)	Liao (2017)	Izumi (2015)	This study procine	Gu (2012)	Chen (2014)	Ma (2017)			This study	Zhou (2012)	Simpson (2015)	Liao (2017)	Izumi (2015)	This study	Gu (2012)	Chen (2014)	Ma (2017)			This study	Zhou (2012)	Simpson (2015)	Liao (2017)	Izumi (2015)	This study	Gu (2012)	Chen (2014)	Ma (2017)
1	miR-30d-5p	miR-148a-3p	miR-148a-3p	miR-22-3p	miR-2478	let-7a	miR-148a-3p	miR-193a-3p	let-7b-5p	1	miR-148a-3p	2	1	1	2	14		1	32	2		let-7a-1-5p		NR					10
2	miR-148a-3p	miR-30b-5p	miR-22-3p	miR-148a-3p	miR-1777b	mir-30a	miR-30a-5p	miR-423-5p	miR-148a-3p	2	miR-22-3p	18	NR	2	1		47	NR	17	16		let-7a-2-5p		NR					NR		7
3	miR-200a-3p	let-7f-1-5p&2-5p	miR-30d-5p	miR-181a-5p	miR-1777a	mir-191	miR-25-5p	miR-320	miR-92a-1-3p	3	miR-30d-5p	1	NR	3	4	24	5	5	47	17		let-7a-2-5p&3-5p		6					NR
4	miR-200c-3p	miR-146b-5p	let-7b-5p	miR-30d-5p	let-7b	mir-21	miR-182-5p	miR-181a	miR-92a-2-3p	4	miR-200a-3p	3	9	5	16	46		NR		22		let-7a-3-5p		NR					NR		6
5	let-7a-5p	miR-29a-3p	miR-200a-3p	miR-141-3p	miR-1224	mir-30d	miR-30d-5p	miR-30a-3p	let-7a-1-5p	5	miR-200c-3p	4	NR	35	37	9	8	NR		26		let-7a-5p	5	NR	6	17	8	1	NR	8	5
6	miR-200b-3p	let-7a-2-5p&3-5p	let-7a-5p	miR-26a-5p	miR-2412	let-7f	miR-574-3p	miR-378	let-7a-3-5p	6	let-7a-5p	5	NR	6	17	8	1	NR	8	5		let-7b-5p	8	NR	4	15	4		NR	23	1
7	miR-21-5p	miR-141-3p	let-7f-5p	miR-30b-5p	miR-2305	let-7c	miR-30c-2-5p&1-5p	miR-191	let-7a-2-5p	7	miR-200b-3p	6	NR	44	42	18		NR		23		let-7c		NR			13	7	NR	10
8	let-7b-5p	miR-182-5p	miR-146b-5p	miR-92a-3p	let-7a	mir-16	miR-200c-3p	let-7a	miR-30a-5p	8	miR-21-5p	7	NR	10	32		4	12	39	15		let-7c-5p		NR					NR		19
9	let-7f-5p	miR-200a-3p	miR-24-3p	miR-375	miR-200c	let-7g	miR-191-5p	let-7f	let-7g-5p	9	let-7b-5p	8	NR	4	15	4		NR	23	1		let-7f-5p	9	3	7	28	17	6	NR	9	13
10	miR-30a-5p	miR-378-3p	miR-21-5p	miR-182-5p	miR-141	mir-320	let-7a-1-5p	let-7c	miR-181a-2-5p	10	let-7f-5p	9	3	7	28	17	6	NR	9	13		let-7g-5p	11	NR	23	14	29	9	NR	36	9
11	let-7g-5p		miR-29a-3p	miR-30a-5p	miR-2881	mir-99a	miR-27b-3p	miR-181b	miR-181a-1-5p	11	miR-30a-5p	10	NR	13	11	30	2	2	13	8		let-7i		NR				16	NR	31
12	miR-146b-5p		miR-335-5p	miR-193b-3p	miR-2328	mir-30c	miR-21-5p	miR-140	let-7i-5p	12	miR-30a-3p		NR					NR	5			let-7i-5p		NR	26				NR		12
13	miR-101-3p		miR-30a-5p	miR-191-5p	let-7c	mir-92a	miR-375-3p	miR-30a-5p	let-7f-1-5p	13	let-7g-5p	11	NR	23	14	29	9	NR	36	9		miR-100-5p	20	NR					NR
14	miR-375-3p		miR-30b-5p	let-7g-5p	miR-148a	mir-425		miR-92a	let-7f-2-5p	14	miR-146b-5p	12	4	8	24			NR				miR-101-3p	13	NR	27				NR		47
15	miR-99b-5p		miR-27a-3p	let-7b-5p	miR-320	mir-20a		miR-103	miR-21-5p	15	miR-101-3p	13	NR	27				NR		47		miR-103		NR			22	22	NR	15
16	miR-99a-5p		miR-429	miR-200a-3p	miR-2888	let-7i		miR-193a-5p	miR-22-3p	16	miR-375-3p	14	NR	17	9	27		13				miR-1224		NR			5		NR
17	miR-320a-3p		miR-375	let-7a-5p	let-7f	mir-429		miR-22-3p	miR-30d-5p	17	miR-99b-5p	15	NR		19			NR				miR-125b		NR			32		NR	20
18	miR-22-3p		miR-26a-5p	miR-378a-3p	miR-200b	mir-17		miR-185	miR-26b-5p	18	miR-99a-5p	16	NR	25	48		11	NR				miR-140		NR					NR	12
19	miR-148a-5p		miR-193a-3p	miR-99b-5p	miR-1584	mir-182		miR-23a	let-7c-5p	19	miR-320a-3p	17	NR	24	20			NR		41		miR-141-3p		7	20	5	10		NR		40
20	miR-100-5p		miR-141-3p	miR-320a	miR-26a	mir-181a		miR-125b	miR-26a-2-5p	20	miR-148a-5p	19	NR	37				NR				miR-146b-5p	12	4	8	24			NR
21	miR-532-5p		miR-511-3p	miR-125a-5p	miR-20a	mir-30e		miR-210	miR-26a-1-5p	21	miR-100-5p	20	NR					NR				miR-148a-3p	2	1	1	2	14		1	32	2
22	miR-6087		miR-92a-3p	miR-423-5p	miR-103	mir-103		let-7d-5p	miR-200a-3p	22	miR-30b-5p		2	14	7	33	32	NR		36		miR-148a-5p	19	NR	37				NR
23	miR-181a-1		let-7g-5p	miR-423-3p	miR-29c	mir-151		miR-27b	miR-200b-3p	23	miR-29a-3p	40	5	11	26	44	37	NR	35			miR-1584		NR			19		NR
24	miR-26a-5p		miR-320a	miR-146b-5p	miR-30d	let-7d		miR-221	miR-423-3p	24	let-7a-2-5p&3-5p		6					NR				mir-16		NR				8	NR
25	miR-143-3p		miR-99a-5p	miR-10a-5p	miR-92	mir-574		miR-107	miR-423-5p	25	let-7a-1-5p		NR					10				mir-17		NR				18	NR
26	miR-191-5p		let-7i-5p	miR-29a-3p	miR-2304	mir-186		miR-27a	miR-200c-3p	26	miR-141-3p		7	20	5	10		NR		40		miR-1777a		NR			3		NR
27	miR-103a-3p		miR-101-3p	miR-181b-5p	miR-375	mir-34a		miR-339-5p	miR-186-5p	27	miR-182-5p	34	8		10		19	4				miR-1777b		NR			2		NR
28	miR-183-5p		miR-19b-3p	let-7f-5p	miR-2391	mir-423		miR-128	miR-25-3p	28	miR-378-3p		10				45	NR	6			miR-181a-1-5p		NR					NR		11
29	miR-92a-3p		miR-30c-5p	miR-30e-5p	let-7g	mir-23a		miR-342	miR-191-5p	29	miR-24-3p		NR	9		36		NR	42			miR-181a-2-5p		NR					NR		10
30	miR-378c-5p		miR-423-5p	miR-335-5p	miR-30a-5p	mir-4332		miR-205	miR-103a-2-3p	30	miR-335-5p		NR	12		30		NR				miR-181a-5p	23	NR	33	3		20	NR	4
31	miR-589-5p		miR-151a-3p	miR-16-5p	miR-1343	mir-181b		let-7i	miR-103a-1-3p	31	miR-27a-3p		NR	15				NR	26			miR-181b		NR				31	NR	11
32	miR-140-3p		miR-29c-3p	miR-21-5p	miR-125b	mir-30b		miR-148a	miR-27b-3p	32	miR-429		NR	16	33		17	NR				miR-182-5p	34	8		10		19	4
33	miR-370-3p		miR-181a-5p	miR-429	miR-30b-5p	mir-28		miR-1307	miR-30c-2-5p	33	miR-26a-5p	24	NR	18	6	20		NR				miR-185		NR				40	NR	18
34	miR-182-5p		miR-25-3p	miR-345-5p	miR-26b	mir-362		miR-181d-5p	miR-30c-1-5p	34	miR-193a-3p		NR	19				NR	1			miR-191-5p	26	NR	45	13		3	9	7	29
35	miR-192-5p		miR-200c-3p	miR-103a-3p	miR-2892	mir-7		miR-29a	miR-221-3p	35	miR-181a-5p	23	NR	33	3		20	NR	4			miR-193a-3p		NR	19				NR	1
36	miR-148b-3p		miR-7704	miR-186-5p	miR-24–3p	mir-1285		let-7g	miR-30b-5p	36	miR-92a-3p	29	NR	22	8		13	NR	14			miR-193a-5p		NR					NR	16
37	miR-27b-3p		miR-148a-5p	miR-200c-3p	miR-1249	mir-29a		miR-222	let-7d-5p	37	miR-92a-1-3p		NR					NR		3		miR-193b-3p		NR		12			NR
38	miR-10a-5p		miR-16-5p	miR-27b-3p	miR-423–5p	mir-23b		miR-423-3p	miR-30e-5p	38	miR-92a-2-3p		NR					NR		4		miR-200a-3p	3	9	5	16	46		NR		22
39	miR-184-3p		miR-151a-5p	miR-29c-3p	miR-664	mir-885		miR-21	miR-34a-5p	39	miR-193b-3p		NR		12			NR				miR-200b-3p	6	NR	44	42	18		NR		23
40	miR-29a-3p		miR-511-5p	miR-574-3p	miR-2887	mir-185		miR-331-3p	miR-141-3p	40	miR-191-5p	26	NR	45	13		3	9	7	29		miR-200c-3p	4	NR	35	37	9	8	NR		26
41	miR-223-5p		miR-29b-3p	miR-1307-5p	miR-2284d	mir-18a		miR-4334-3p	miR-320a-3p	41	miR-378a-3p	43	NR		18			NR				mir-20a		NR				15	NR
42	miR-340-5p		miR-30e-5p	miR-200b-3p	miR-2316	mir-183		miR-24	miR-16-2-5p	42	miR-2478		NR			1		NR				miR-21-5p	7	NR	10	32		4	12	39	15
43	miR-378a-3p		miR-106b-5p	let-7d-3p	miR-2374	mir-532		miR-125a	miR-16-1-5p	43	miR-1777b		NR			2		NR				miR-22-3p	18	NR	2	1		47	NR	17	16
44	miR-10b-5p		miR-200b-3p	miR-107	miR-29a	let-7e		miR-17-3p	miR-98-5p	44	miR-1777a		NR			3		NR				miR-2305		NR			7		NR
45	miR-411-5p		miR-191-5p	miR-30c-5p	let-7d	mir-378		miR-425-3p	miR-143-3p	45	miR-1224		NR			5		NR				miR-2328		NR			12		NR
46	miR-485-5p		miR-103a-3p	miR-25-3p	miR-200a	mir-342		let-7e	miR-93-5p	46	miR-2412		NR			6		NR				miR-23a		NR				29	NR	19
47	mir-615		miR-27b-3p	miR-151a-3p	miR-151	mir-22		miR-30d	miR-101-1-3p	47	miR-2305		NR			7		NR				miR-2412		NR			6		NR
48	mir-629		miR-125b-5p	miR-99a-5p	miR-30f	mir-361		miR-186	miR-101-2-3p	48	miR-2881		NR			11		NR				miR-24-3p		NR	9		36		NR	42
49	miR-6852		miR-181b-5p	miR-28-3p	miR-2291	mir-19b		miR-363	miR-203a-3p	49	miR-2328		NR			12		NR				miR-2478		NR			1		NR
50	miR-363		miR-6087	miR-148b-3p	miR-2284l	mir-671		miR-425-5p	miR-142-5p	50	let-7c		NR			13	7	NR	10			miR-25-5p		NR					3
											let-7c-5p		NR					NR		19		miR-26a-2-5p		NR					NR		20
											miR-320		NR			15	10	NR	3			miR-26a-5p	24	NR	18	6	20		NR
											miR-2888		NR			16		NR				miR-26b-5p		NR					NR		18
											miR-1584		NR			19		NR				miR-27a-3p		NR	15				NR	26
											mir-16		NR				8	NR				miR-27b-3p	37	NR	47	38			11		32
											mir-30c		NR				12	NR				miR-2881		NR			11		NR
											mir-425		NR				14	NR				miR-2888		NR			16		NR
											mir-20a		NR				15	NR				miR-29a-3p	40	5	11	26	44	37	NR	35
											let-7i		NR				16	NR	31			miR-30a-3p		NR					NR	5
											mir-17		NR				18	NR				miR-30a-5p	10	NR	13	11	30	2	2	13	8
											miR-25-5p		NR					3				miR-30b-5p		2	14	7	33	32	NR		36
											miR-574-3p		NR		40			6				mir-30c		NR				12	NR
											miR-30c-2-5p&1-5p		NR					7				miR-30c-2-5p&1-5p		NR					7
											miR-27b-3p	37	NR	47	38			11		32		miR-30d-5p	1	NR	3	4	24	5	5	47	17
											miR-423-5p		NR	30	22	38		NR	2	25		miR-320		NR			15	10	NR	3
											miR-181b		NR				31	NR	11			miR-320a-3p	17	NR	24	20			NR		41
											miR-140		NR					NR	12			miR-335-5p		NR	12		30		NR
											miR-103		NR			22	22	NR	15			miR-375-3p	14	NR	17	9	27		13
											miR-193a-5p		NR					NR	16			miR-378-3p		10				45	NR	6
											miR-185		NR				40	NR	18			miR-378a-3p	43	NR		18			NR
											miR-23a		NR				29	NR	19			miR-423-5p		NR	30	22	38		NR	2	25
											miR-125b		NR			32		NR	20			mir-425		NR				14	NR
											let-7a-3-5p		NR					NR		6		miR-429		NR	16	33		17	NR
											let-7a-2-5p		NR					NR		7		miR-574-3p		NR		40			6
											miR-181a-2-5p		NR					NR		10		miR-92a-1-3p		NR					NR		3
											miR-181a-1-5p		NR					NR		11		miR-92a-2-3p		NR					NR		4
											let-7i-5p		NR	26				NR		12		miR-92a-3p	29	NR	22	8		13	NR	14
											miR-26b-5p		NR					NR		18		miR-99a-5p	16	NR	25	48		11	NR
											miR-26a-2-5p		NR					NR		20		miR-99b-5p	15	NR		19			NR

## Sheet: Full Table2
	Top 20 ranked	This study	Zhou et al.	Simpson et al.	Liao et al.	Izumi et al.	This study	Gu et al.	Chen et al.	Ma et al.	nr studies
	miRNAs	human	human	human	human	bovine	porcine	porcine	porcine	panda	(in top 20)
1	let-7a-5p	5	6	6	17	8	1	10	8	5	9
2	let-7f-5p	9	3	7	●	17	6	NR	9	13	7
3	miR-148a-3p	2	1	1	2	14		1	●	2	7
4	miR-30a-5p	10	NR	13	11	●	2	2	13	8	7
5	miR-30d-5p	1	NR	3	4	●	5	5	●	17	6
6	let-7b-5p	8	NR	4	15	4		NR	●	1	5
7	miR-21-5p	7	NR	10	●		4	12	●	15	5
8	miR-22-3p	18	NR	2	1		●	NR	17	16	5
9	miR-320a-3p	17	NR	●	20	15	10	NR	3	●	5
10	let-7c		NR			13	7	NR	10	19	4
11	let-7g-5p	11	NR	●	14	●	9	NR	●	9	4
12	miR-141-3p		7	20	5	10		NR		●	4
13	miR-181a-5p	●	NR	●	3		20	NR	4	10	4
14	miR-182-5p	●	8		10		19	4			4
15	miR-191-5p	●	NR	●	13		3	9	7	●	4
16	miR-200a-3p	3	9	5	16	●		NR		●	4
17	miR-26a-5p	●	NR	18	6	20		NR		20	4
18	miR-375-3p	14	NR	17	9	●		13			4
19	miR-92a-3p	●	NR	●	8		13	NR	14	3	4
20	miR-146b-5p	12	4	8	●			NR			3
21	miR-200c-3p	4	NR	●	●	9	8	NR		●	3
22	miR-30b-5p		2	14	7	●	●	NR		●	3
23	miR-378a-3p	●	10		18		●	NR	6		3
24	let-7i-5p		NR	●			16	NR	●	12	2
25	miR-193a-3p		NR	19				NR	1		2
26	miR-200b-3p	6	NR	●	●	18		NR		●	2
27	miR-29a-3p	●	5	11	●	●	●	NR	●		2
28	mir-30c-5p		NR				12	7			2
29	miR-429		NR	16	●		17	NR			2
30	miR-99a-5p	16	NR	●	●		11	NR			2
31	miR-99b-5p	15	NR		19			NR			2
32	miR-100-5p	20	NR					NR			1
33	miR-101-3p	13	NR	●				NR		●	1
34	miR-103		NR			●	●	NR	15		1
35	miR-1224		NR			5		NR			1
36	miR-125b		NR			●		NR	20		1
37	miR-140		NR					NR	12		1
38	miR-148a-5p	19	NR	●				NR			1
39	miR-1584		NR			19		NR			1
40	mir-16		NR				8	NR			1
41	mir-17		NR				18	NR			1
42	miR-1777a		NR			3		NR			1
43	miR-1777b		NR			2		NR			1
44	miR-181b		NR				●	NR	11		1
45	miR-185		NR				●	NR	18		1
46	miR-193a-5p		NR					NR	16		1
47	miR-193b-3p		NR		12			NR			1
48	mir-20a		NR				15	NR			1
49	miR-2305		NR			7		NR			1
50	miR-2328		NR			12		NR			1
51	miR-23a		NR				●	NR	19		1
52	miR-2412		NR			6		NR			1
53	miR-24-3p		NR	9		●		NR	●		1
54	miR-2478		NR			1		NR			1
55	miR-25-5p		NR					3			1
56	miR-26b-5p		NR					NR		18	1
57	miR-27a-3p		NR	15				NR	●		1
58	miR-27b-3p	●	NR	●	●			11		●	1
59	miR-2881		NR			11		NR			1
60	miR-2888		NR			16		NR			1
61	miR-30a-3p		NR					NR	5		1
62	miR-335-5p		NR	12		●		NR			1
63	miR-423-5p		NR	●	●	●		NR	2	●	1
64	mir-425		NR				14	NR			1
65	miR-574-3p		NR		●			6			1

## Sheet: GO analysis miRNA targets
	Gene name	miRNA name	target site conserved?
	ACVR1C	hsa-let-7b-5p	yes
	ARHGAP28	hsa-let-7a-5p; hsa-let-7b-5p; hsa-let-7f-5p	yes
	ARID3B	hsa-let-7a-5p; hsa-let-7b-5p; hsa-let-7f-5p	4 target sites, one site not conserved in rabbit and cat
	BACH1	hsa-let-7a-5p	yes
	COIL	hsa-let-7a-5p; hsa-let-7b-5p; hsa-let-7f-5p	target site not in opossum
	COL1A2	hsa-let-7a-5p; hsa-let-7b-5p; hsa-let-7f-5p	yes
	COL3A1	hsa-let-7b-5p	yes
	FIGN	hsa-let-7a-5p; hsa-let-7b-5p; hsa-let-7f-5p	yes
	HAND1	hsa-let-7b-5p	yes
	IGDCC3	hsa-let-7a-5p; hsa-let-7b-5p; hsa-let-7f-5p	3 target sites, one not conserved in pig, cow, elephant
	IGF2BP1	hsa-let-7a-5p; hsa-let-7b-5p; hsa-let-7f-5p	not found in TargetScan
	LIN28B	hsa-let-7a-5p; hsa-let-7b-5p; hsa-let-7f-5p	4 target sites, one site not conserved in rat and mouse, another site not conserved in opossum
	LRIG2	hsa-let-7a-5p; hsa-let-7b-5p; hsa-let-7f-5p	yes
	MAP4K3	hsa-let-7a-5p; hsa-let-7b-5p; hsa-let-7f-5p	yes
	NR6A1	hsa-let-7a-5p; hsa-let-7b-5p; hsa-let-7f-5p	4 target sites, one not present in opossum
	OSBPL11	hsa-miR-148a-3p	two target sites, one not conserved in rat and opossum, other target site not in squirrel and pig
	PRKAR2A	hsa-let-7a-5p; hsa-let-7b-5p	not in pig
	PRTG	hsa-let-7a-5p; hsa-let-7b-5p; hsa-let-7f-5p	3 target sites, one not conserved in squirrel, mouse, rat, pig, cat, dog, elephant and opossum
	RC3H2	hsa-miR-148a-3p	yes
	SKIL	hsa-let-7a-5p; hsa-let-7b-5p; hsa-let-7f-5p	3 target sites, one not conserved in opossum, one not conserved in rhesus monkey
	SLC35D2	hsa-let-7a-5p; hsa-let-7b-5p	not in rabbit, pig, cow, cat, dog, elephant
	SRSF11	hsa-miR-148a-3p	yes
	TRIM71	hsa-let-7a-5p; hsa-let-7b-5p; hsa-let-7f-5p	7 target sites, 5 conserved in all mammals
	YOD1	hsa-let-7a-5p; hsa-let-7b-5p; hsa-let-7f-5p	yes
